# Supplementary material for: Dynamic functional characterization and phylogenetic changes due to Long Chain Fatty Acids pulses in biogas reactors
Source: Sci Rep. 2016 Jun 29;6:28810. doi: 10.1038/srep28810 (PMC4926282; doi:10.1038/srep28810)
Supplement: Supplementary Dataset 1 [file srep28810-s2.xls]

## Sheet: KEGG
Panagiotis G. Kougias, Laura Treu, Stefano Campanaro, Xinyu Zhu, Irini Angelidaki
Dynamic functional characterization and phylogenetic changes due to Long Chain Fatty Acids pulses in biogas reactors
Functional characterization of the GBs according to KEGG. (“KEGG” worksheet). Numbers refer to the genes of the identified GBs belonging to each KEGG pathway. The "Group" refer to the GBs classification as a result of their abundance (see section "Profiling of the microbial community dynamics in response to the LCFA pulse".
Group	Genome bin ID (acronym)	Genome bin "species name"	2-Oxocarboxylic acid metabolism	ABC transporters	Alanine, aspartate and glutamate metabolism	alpha-Linolenic acid metabolism	Amino sugar and nucleotide sugar metabolism	Aminoacyl-tRNA biosynthesis	Aminobenzoate degradation	AMPK signaling pathway	Arachidonic acid metabolism	Arginine and proline metabolism	Ascorbate and aldarate metabolism	Atrazine degradation	Bacterial chemotaxis	Bacterial invasion of epithelial cells	Bacterial secretion system	Basal transcription factors	Base excision repair	Benzoate degradation	beta-Alanine metabolism	beta-Lactam resistance	Biosynthesis of amino acids	Biosynthesis of ansamycins	Biosynthesis of siderophore group nonribosomal peptides	Biosynthesis of unsaturated fatty acids	Biosynthesis of vancomycin group antibiotics	Biotin metabolism	Bisphenol degradation	Butanoate metabolism	Butirosin and neomycin biosynthesis	C5-Branched dibasic acid metabolism	cAMP signaling pathway	Caprolactam degradation	Carbapenem biosynthesis	Carbon fixation pathways in prokaryotes	Carbon metabolism	Carotenoid biosynthesis	Cell cycle	Cell cycle - Caulobacter	Chloroalkane and chloroalkene degradation	Chlorocyclohexane and chlorobenzene degradation	Citrate cycle (TCA cycle)	Cyanoamino acid metabolism	Cysteine and methionine metabolism	D-Alanine metabolism	D-Arginine and D-ornithine metabolism	Degradation of aromatic compounds	D-Glutamine and D-glutamate metabolism
A	Ba01	Rikenellaceae sp. DTU001	5	14	16	0	16	22	0	2	0	10	1	0	1	0	12	0	7	2	2	5	40	4	0	1	2	4	0	2	1	2	0	0	0	18	50	1	0	10	0	0	13	2	9	2	0	0	2
A	Eu04	Methanosarcina sp. DTU009	29	36	25	0	12	28	2	2	0	25	1	0	10	0	8	4	9	2	2	0	95	0	0	2	0	3	0	18	0	7	0	0	2	28	114	0	1	4	2	1	18	1	21	0	0	0	2
A	Fi03	Clostridiales sp. DTU012	17	41	12	0	22	26	0	0	0	15	1	0	19	0	8	0	11	1	1	2	87	4	0	1	0	4	1	8	0	5	0	0	2	14	53	0	0	12	2	0	9	8	15	3	0	1	3
A	Fi09	Syntrophomonas sp. DTU018	23	53	19	0	15	28	0	2	0	22	1	0	23	0	15	0	11	18	5	2	96	2	0	2	0	5	0	54	1	8	0	1	2	47	108	2	0	13	0	0	23	1	21	3	0	1	4
A	Fi21	Halothermothrix sp. DTU029	21	38	10	0	22	28	0	2	0	15	1	0	23	0	10	0	8	0	0	2	92	1	0	1	0	4	1	7	1	5	0	0	2	19	53	1	0	11	2	0	7	3	15	2	0	1	4
A	Fi31	Clostridiaceae sp. DTU059	22	49	12	0	25	32	0	4	0	16	7	0	29	2	10	0	12	1	1	14	100	3	0	1	0	6	3	7	2	6	0	0	2	20	58	0	0	11	6	0	12	8	14	2	0	3	5
A	Fi33	Clostridia sp. DTU062	31	34	6	0	29	41	0	1	0	15	1	0	24	0	9	0	18	1	0	4	119	2	0	2	0	6	0	8	0	8	0	0	3	28	83	0	0	16	0	0	14	9	15	4	0	0	5
A	Fi35	Clostridiales sp. DTU064	20	29	21	0	20	24	0	3	0	11	0	0	16	0	8	0	7	1	0	8	82	2	0	1	0	4	0	6	1	6	0	0	2	20	51	0	0	10	1	0	15	3	13	3	0	1	3
A	Fi36	Clostridia sp. DTU065	20	51	11	0	28	25	0	2	0	20	0	0	18	0	8	0	11	1	1	2	86	2	0	1	0	4	0	3	1	5	0	0	2	12	45	0	0	9	0	0	5	2	18	3	1	1	2
A	Fi40	Clostridiales sp. DTU070	21	89	18	0	32	30	0	4	1	22	1	0	28	0	10	0	12	1	3	10	109	5	0	1	1	6	0	5	1	5	0	0	2	17	67	0	0	10	2	0	14	9	20	4	0	1	4
A	Fi48	Clostridiaceae sp. DTU079	19	43	21	0	26	28	0	3	0	20	1	0	33	1	10	0	8	0	5	20	104	2	1	1	1	6	0	11	2	6	0	0	2	22	48	0	0	13	4	0	14	6	24	3	0	2	4
A	Fi56	Clostridia sp. DTU088	25	25	26	0	27	35	0	4	0	21	1	0	31	0	8	0	7	0	1	2	93	2	0	0	1	3	0	9	1	5	0	0	3	21	50	0	0	18	2	0	14	5	20	3	0	2	4
B	Fi30	Clostridiales sp. DTU058	22	28	13	0	31	28	0	2	0	15	0	0	36	0	10	0	10	0	4	5	91	2	0	1	1	13	0	12	2	6	0	0	2	29	60	0	0	11	1	0	20	5	22	2	0	1	3
B	Fi45	Clostridiales sp. DTU076	7	60	17	0	11	33	2	1	0	16	1	0	34	0	9	0	10	5	3	17	67	2	0	2	0	6	1	16	0	0	0	0	2	28	68	0	0	10	2	0	19	5	21	3	2	0	6
B	Fi52	Clostridiales sp. DTU083	30	74	14	0	20	24	0	5	0	17	2	0	23	0	8	0	8	1	1	9	99	1	0	2	0	8	1	9	0	9	0	0	2	10	50	1	0	11	3	0	12	3	16	2	0	2	5
B	Te01	Acholeplasmatales sp. DTU056	0	31	2	0	12	24	0	2	0	1	0	0	0	1	6	0	7	0	0	5	29	1	0	0	0	0	0	3	1	3	0	0	0	11	38	0	0	8	0	0	10	2	5	2	0	0	3
B	Th01	Thermotogaceae sp. DTU111	22	31	12	0	24	26	6	2	0	18	0	0	22	0	5	0	4	0	1	4	85	1	0	1	0	5	0	9	2	7	0	0	2	22	55	0	0	9	1	0	15	5	16	2	2	1	3
B	Th02	Thermotogales sp. DTU112	0	18	0	0	6	6	3	3	0	1	1	0	11	0	2	0	0	0	0	3	11	0	0	0	0	0	3	5	2	0	0	0	0	6	23	0	0	1	4	0	4	1	3	0	1	1	0
C	Ba03	Porphyromonadaceae sp. DTU003	6	18	12	0	17	23	4	2	2	15	4	0	0	0	11	0	9	1	3	7	53	2	0	3	0	6	0	5	0	5	0	2	0	25	74	1	0	13	2	1	25	4	12	3	0	2	3
C	Ba06	Porphyromonadaceae sp. DTU048	25	32	27	1	29	31	4	2	1	33	3	1	0	0	18	0	9	5	4	5	91	1	0	3	1	6	0	22	3	10	0	1	0	46	98	0	0	11	2	1	37	4	18	2	0	1	7
C	Fi11	Clostridiales sp. DTU020	12	60	13	0	16	38	2	2	0	30	1	0	1	0	9	0	6	4	4	8	58	1	0	4	0	8	2	14	1	2	0	0	3	44	86	0	0	9	3	0	27	2	26	3	2	0	7
C	Fi23	Clostridiales sp. DTU031	9	51	17	0	15	26	2	4	0	23	2	0	0	0	7	0	6	2	4	8	40	1	0	1	0	1	1	11	2	2	0	0	0	17	50	0	0	9	2	0	7	2	22	2	0	0	5
C	Fi26	Clostridiales sp. DTU035	7	42	14	0	10	28	1	1	1	20	1	1	1	0	11	0	8	1	1	2	63	2	0	1	1	2	0	7	0	0	0	0	0	11	44	2	0	13	1	0	9	4	16	3	0	0	4
C	Fi27	Clostridiales sp. DTU036	4	59	6	0	11	19	3	2	0	6	0	0	1	0	10	0	6	2	0	5	42	1	0	0	0	1	1	7	1	0	0	0	0	12	40	0	0	4	2	1	6	3	9	3	0	2	2
C	Fi51	Clostridiales sp. DTU082	10	114	16	0	31	29	2	4	1	16	4	0	10	0	14	0	14	2	1	25	74	1	0	1	0	6	0	12	1	5	0	0	2	19	67	0	0	14	2	0	8	5	17	3	0	1	6
C	Fi59	Erysipelothrix sp. DTU091	0	48	3	0	18	26	0	2	0	3	3	0	1	0	7	0	9	0	0	6	30	4	0	1	0	3	1	3	1	0	0	0	0	9	45	0	0	10	1	0	3	5	8	0	0	0	4
C	Fi63	Eubacteriaceae sp. DTU096	3	20	10	0	3	12	0	0	0	6	0	0	0	0	6	0	5	3	2	0	30	2	0	0	0	0	0	5	0	0	0	0	0	7	20	0	0	0	0	0	6	3	6	1	2	0	0
C	Sy05	Synergistaceae sp. DTU109	18	28	15	0	7	25	0	0	0	20	0	0	1	0	13	0	7	0	3	3	63	4	0	1	1	8	1	5	0	3	0	0	2	22	43	0	0	9	1	0	10	1	15	1	0	0	3
D	Ac01	Actinomycetales sp. DTU046	27	53	27	0	31	33	5	1	1	25	0	0	1	0	14	2	14	17	8	5	124	3	1	1	1	5	0	22	1	12	0	1	0	29	90	1	0	8	0	2	13	4	21	2	0	10	6
D	Ba02	Rikenellaceae sp. DTU002	7	18	17	0	20	23	3	1	3	17	2	0	1	0	13	0	7	1	0	4	50	2	0	2	1	11	0	8	2	0	0	0	0	22	47	2	0	10	0	0	12	12	10	3	0	0	4
D	Eu01	Methanoculleus sp. DTU006	26	56	16	0	19	24	2	3	0	21	0	0	11	0	5	5	12	1	0	0	89	0	0	1	0	2	0	13	1	9	0	0	0	29	93	0	1	3	1	0	21	1	15	1	0	0	0
D	Eu02	Methanoculleus sp. DTU007	20	65	21	0	15	32	1	4	0	22	1	0	13	0	5	5	10	2	1	0	88	0	0	0	0	1	0	15	0	9	0	0	0	31	113	0	1	3	3	1	23	2	19	1	0	1	0
D	Fi07	Syntrophothermus sp. DTU052	24	43	13	4	18	31	0	2	0	14	0	0	18	0	17	0	10	15	6	3	92	2	0	1	1	5	1	29	1	9	0	0	2	38	83	0	0	14	2	1	12	1	17	3	0	0	4
D	Fi14	Clostridiale sp. DTU023	6	36	5	0	10	26	0	3	0	13	1	0	0	2	7	0	8	2	3	7	39	3	0	1	0	2	2	11	1	4	0	0	0	19	48	0	0	10	3	0	8	1	13	2	2	1	3
D	Fi15	Clostridiales sp. DTU024	20	152	18	0	27	23	0	3	2	14	1	0	5	1	13	0	10	0	0	13	84	7	0	4	0	7	3	6	4	11	0	0	2	19	69	1	0	12	3	0	11	11	12	3	5	0	3
D	Fi22	Clostridia sp. DTU030	11	35	13	0	10	27	2	1	0	17	2	1	15	0	10	0	8	1	0	6	75	2	0	2	0	3	0	21	0	5	0	0	2	41	97	0	0	11	0	0	49	2	12	1	0	0	3
D	Fi66	Clostridiales sp. DTU099	34	41	24	0	32	34	0	4	2	29	1	0	0	0	15	0	10	2	2	12	132	1	1	7	2	13	1	7	1	14	0	1	4	33	89	1	0	11	2	1	30	11	13	1	0	1	5
D	Fi67	Clostridiales sp. DTU100	24	64	17	0	28	21	0	3	1	18	0	0	2	0	8	1	8	0	1	16	95	1	0	2	0	8	1	6	2	6	0	0	2	23	69	0	0	12	2	0	19	6	20	2	0	1	2
D	Fi68	Clostridiales sp. DTU101	21	45	20	0	25	27	0	2	2	17	0	0	0	0	8	0	10	2	2	3	94	1	0	4	0	8	0	15	2	9	0	0	0	21	74	2	0	12	1	0	21	4	18	1	0	1	5
D	Fi69	Clostridiales sp. DTU071	8	131	14	0	30	42	4	3	1	11	4	0	12	0	9	0	17	0	3	11	63	0	0	3	0	6	1	8	5	4	0	0	1	24	88	0	0	13	2	0	21	6	8	4	4	0	2
D	Pr01	Gammaproteobacteria sp. DTU037	26	77	22	1	14	28	6	1	2	27	0	0	1	0	16	0	11	27	12	12	113	3	0	9	1	17	0	31	0	7	0	7	3	32	85	0	0	12	3	2	25	2	28	2	0	15	4
D	Pr10	Alcaligenaceae sp. DTU106	27	121	28	1	24	35	6	3	1	25	3	0	12	0	24	0	11	36	13	13	109	1	0	8	1	10	0	34	0	12	0	6	3	36	87	1	0	11	2	5	27	1	21	3	1	32	3
D	Sp01	Spirochaeta sp. DTU042	16	103	10	0	29	24	0	3	2	15	2	0	4	0	10	1	10	1	2	8	91	8	0	3	0	6	0	5	1	3	0	0	2	14	67	0	0	13	1	0	11	5	17	5	0	0	2
D	Sy06	Synergistales sp. DTU110	32	72	17	0	16	33	0	2	0	20	0	0	0	0	10	0	3	1	1	6	104	2	0	1	0	6	0	17	3	13	0	0	0	21	64	0	0	14	1	0	14	4	18	1	0	2	3
D	Tm01	TM7 DTU050	7	28	6	0	19	37	0	1	0	6	1	0	6	0	14	0	8	1	3	12	34	0	0	1	1	2	1	7	0	3	0	0	1	10	33	1	0	10	1	0	6	5	4	3	0	1	3
[truncated: 107 more columns]
