# Supplementary material for: Dynamic functional characterization and phylogenetic changes due to Long Chain Fatty Acids pulses in biogas reactors
Source: Sci Rep. 2016 Jun 29;6:28810. doi: 10.1038/srep28810 (PMC4926282; doi:10.1038/srep28810)
Supplement: Supplementary Dataset 2 [file srep28810-s3.xls]

## Sheet: Hypergeometric Analysis
Panagiotis G. Kougias, Laura Treu, Stefano Campanaro, Xinyu Zhu, Irini Angelidaki
Dynamic functional characterization and phylogenetic changes due to Long Chain Fatty Acids pulses in biogas reactors
For each GB and each KEGG pathway, the P value obtained from hypergeometric distribution is reported. (“hypergeometric” worksheet). The "Group" refer to the GBs classification as a result of their abundance (see section "Profiling of the microbial community dynamics in response to the LCFA pulse".
Group	Genome bin ID (acronym)	Genome bin "species name"	2-Oxocarboxylic acid metabolism	ABC transporters	Alanine, aspartate and glutamate metabolism	alpha-Linolenic acid metabolism	Amino sugar and nucleotide sugar metabolism	Aminoacyl-tRNA biosynthesis	Aminobenzoate degradation	AMPK signaling pathway	Arachidonic acid metabolism	Arginine and proline metabolism	Ascorbate and aldarate metabolism	Atrazine degradation	Bacterial chemotaxis	Bacterial invasion of epithelial cells	Bacterial secretion system	Basal transcription factors	Base excision repair	Benzoate degradation	beta-Alanine metabolism	beta-Lactam resistance	Biosynthesis of amino acids	Biosynthesis of ansamycins	Biosynthesis of siderophore group nonribosomal peptides	Biosynthesis of unsaturated fatty acids	Biosynthesis of vancomycin group antibiotics	Biotin metabolism	Bisphenol degradation	Butanoate metabolism	Butirosin and neomycin biosynthesis	C5-Branched dibasic acid metabolism	cAMP signaling pathway	Caprolactam degradation	Carbapenem biosynthesis	Carbon fixation pathways in prokaryotes	Carbon metabolism	Carotenoid biosynthesis	Cell cycle	Cell cycle - Caulobacter	Chloroalkane and chloroalkene degradation	Chlorocyclohexane and chlorobenzene degradation	Citrate cycle (TCA cycle)	Cyanoamino acid metabolism	Cysteine and methionine metabolism	D-Alanine metabolism	D-Arginine and D-ornithine metabolism	Degradation of aromatic compounds	D-Glutamine and D-glutamate metabolism
A	Ba01	Rikenellaceae sp. DTU001	0.995249	1	0.122379	0.163622	0.505453	0.515476	0.665355	0.328037	0.206095	0.82266	0.226422	0.0293387	0.99972	0.0989767	0.135868	0.211984	0.430369	0.548061	0.374269	0.544399	0.999381	0.0456726	0.0220857	0.466874	0.0043	0.505089	0.305674	0.997091	0.218262	0.840953	0.00741673	0.279337	0.689378	0.612885	0.702964	0.0477055	0.0365379	0.294589	0.726329	0.263058	0.383663	0.595139	0.853664	0.334085	0.336012	0.811448	0.553257
A	Eu04	Methanosarcina sp. DTU009	0.0310535	0.999943	0.0466261	0.230557	0.996114	0.805164	0.215121	0.567748	0.287187	0.129573	0.3788	0.0427392	0.904855	0.141768	0.920227	2.37364e-05	0.608302	0.791994	0.622428	0.999842	0.436156	0.941622	0.0322287	0.405071	0.381536	0.912948	0.414405	0.143698	0.72442	0.366224	0.0108604	0.381536	0.243659	0.537474	8.46763e-05	0.401473	0.00115361	0.996925	0.293322	0.0732004	0.481369	0.940361	0.308492	0.950452	0.451551	0.913471	0.796257
A	Fi03	Clostridiales sp. DTU012	0.486199	0.969145	0.761946	0.198593	0.333472	0.622212	0.742406	0.918769	0.248709	0.653614	0.305179	0.0362237	0.0436841	0.121148	0.80022	0.255608	0.186617	0.871056	0.754513	0.977787	0.180454	0.0932252	0.0272926	0.580654	0.333619	0.690537	0.0746578	0.861967	0.663351	0.509107	0.00918154	0.333619	0.175932	0.986144	0.962047	0.35181	0.0450728	0.327745	0.215493	0.314918	0.949014	0.0156729	0.576947	0.247226	0.397929	0.610536	0.481377
A	Fi09	Syntrophomonas sp. DTU018	0.267986	0.929045	0.368343	0.231401	0.974371	0.811648	0.800605	0.570559	0.288197	0.317755	0.380745	0.0429143	0.0266176	0.142318	0.280096	0.295961	0.370158	8.46082e-08	0.106108	0.992532	0.411321	0.540152	0.0323615	0.407629	0.38278	0.688493	0.415717	2.22045e-16	0.369099	0.243443	0.0109056	0.0832846	0.245546	0.000800295	0.000955502	0.0147056	0.0533521	0.454677	0.851735	0.362134	0.124415	0.941282	0.315174	0.352549	0.45293	0.702607	0.42081
A	Fi21	Halothermothrix sp. DTU029	0.151005	0.986627	0.888678	0.195865	0.307801	0.438332	0.736987	0.446296	0.245404	0.629922	0.298933	0.0356777	0.00331078	0.119405	0.562907	0.252227	0.514381	0.97034	0.931512	0.97578	0.053658	0.682227	0.0268794	0.572288	0.329454	0.67768	0.0727025	0.914369	0.288938	0.494315	0.00904126	0.329454	0.170531	0.836415	0.950625	0.0676128	0.0443966	0.41894	0.209189	0.310929	0.986067	0.517522	0.552384	0.453324	0.393222	0.602166	0.278999
A	Fi31	Clostridiaceae sp. DTU059	0.131653	0.792813	0.780171	0.201399	0.161317	0.233422	0.747883	0.112726	0.252105	0.583976	2.00178e-05	0.036787	4.73279e-05	0.000273025	0.603697	0.259081	0.126135	0.876635	0.762138	0.00937046	0.0146178	0.225844	0.027719	0.589164	0.337891	0.378115	0.0011445	0.929254	0.0987845	0.36307	0.00932634	0.337891	0.181556	0.819439	0.893219	0.356247	0.0457704	0.460533	0.00133784	0.319011	0.799357	0.0171509	0.696045	0.473441	0.40275	0.158408	0.159986
A	Fi33	Clostridia sp. DTU062	0.0285846	0.999999	0.999661	0.245207	0.255556	0.170481	0.821562	0.826634	0.304668	0.922422	0.412453	0.045801	0.0311239	0.151338	0.910692	0.312771	0.0215849	0.940536	0.968568	0.95611	0.0318615	0.584879	0.0345512	0.449309	0.402954	0.606075	0.436944	0.972705	0.749278	0.304565	0.0116523	0.402954	0.112282	0.685243	0.583983	0.423586	0.0569198	0.256453	0.869998	0.381583	0.889823	0.025364	0.885566	0.219241	0.475189	0.927688	0.304137
A	Fi35	Clostridiales sp. DTU064	0.0807712	0.996804	0.0148136	0.172454	0.244657	0.462024	0.686428	0.167597	0.216907	0.801615	0.615014	0.0310545	0.0619959	0.104539	0.635863	0.22306	0.493415	0.808195	0.902522	0.182373	0.0398726	0.334868	0.0233825	0.496859	0.293229	0.555614	0.320562	0.898514	0.237283	0.221648	0.00785567	0.293229	0.127088	0.537972	0.795382	0.309758	0.0386664	0.359808	0.397235	0.276304	0.26738	0.411112	0.542967	0.172154	0.351972	0.526079	0.367105
A	Fi36	Clostridia sp. DTU065	0.274943	0.744602	0.867097	0.204371	0.064689	0.750842	0.753576	0.476972	0.255698	0.253732	0.684277	0.0373852	0.090354	0.12485	0.828276	0.262755	0.215114	0.88232	0.770015	0.981544	0.307431	0.44778	0.0281719	0.598066	0.342401	0.716731	0.372992	0.998683	0.308014	0.540044	0.0094802	0.342401	0.187585	0.997748	0.999114	0.36093	0.0465111	0.714865	0.809495	0.323334	0.998811	0.753776	0.341441	0.265069	0.0960349	0.62791	0.715728
A	Fi40	Clostridiales sp. DTU070	0.566419	0.0107844	0.590155	0.247195	0.121581	0.832056	0.824422	0.218264	0.0513445	0.453072	0.417	0.0462204	0.00379859	0.152643	0.860097	0.315184	0.356123	0.942573	0.45743	0.342857	0.218981	0.0885356	0.0348694	0.713291	0.0946454	0.615702	0.439968	0.998375	0.404771	0.741069	0.0117609	0.405834	0.281584	0.996873	0.983762	0.426556	0.0574379	0.84498	0.335953	0.384363	0.897147	0.0267855	0.534433	0.224606	0.478352	0.741177	0.485025
A	Fi48	Clostridiaceae sp. DTU079	0.819475	0.999963	0.439516	0.26146	0.622512	0.956064	0.843841	0.445132	0.323947	0.733499	0.449428	0.0492565	0.000384056	0.0129586	0.906824	0.332431	0.8581	0.992488	0.168857	0.00151027	0.657895	0.634772	0.00046826	0.746127	0.105478	0.681485	0.461422	0.907222	0.185463	0.665632	0.0125482	0.426313	0.315165	0.979626	1	0.447643	0.0611868	0.661801	0.0694113	0.404158	0.939156	0.267868	0.321983	0.453385	0.500729	0.534432	0.541833
A	Fi56	Clostridia sp. DTU088	0.0207572	0.999984	0.00228435	0.190827	0.0459074	0.0550051	0.726727	0.093492	0.239291	0.1109	0.287428	0.0346733	2.32529e-06	0.11619	0.757707	0.245974	0.618259	0.967194	0.732455	0.971634	0.0232839	0.399999	0.0261193	0.846059	0.0572283	0.806638	0.351006	0.733071	0.2777	0.466748	0.00878332	0.321731	0.0505326	0.657643	0.966224	0.33945	0.0431523	0.0127964	0.197711	0.303536	0.52812	0.161123	0.11495	0.223883	0.384473	0.314471	0.259995
B	Fi30	Clostridiales sp. DTU058	0.544509	1	0.943586	0.25436	0.210474	0.93527	0.834414	0.643546	0.315541	0.946573	0.772389	0.0477393	2.1487e-05	0.157357	0.885386	0.323861	0.631982	0.991233	0.290267	0.923324	0.919174	0.613372	0.0360224	0.730131	0.100019	0.0249922	0.450797	0.822312	0.173943	0.633251	0.0121546	0.416161	0.298346	0.703968	0.999486	0.437196	0.0593138	0.801728	0.626051	0.39434	0.50015	0.391835	0.422799	0.650824	0.489661	0.757452	0.698497
B	Fi45	Clostridiales sp. DTU076	0.999809	0.832283	0.638457	0.241965	0.999231	0.614018	0.238824	0.820128	0.300809	0.867374	0.405027	0.0451193	3.40754e-05	0.149214	0.901498	0.308834	0.556777	0.286411	0.43898	0.00605892	0.999736	0.574558	0.0340339	0.439555	0.398244	0.590166	0.108821	0.364064	0.743938	0.999254	0.0114758	0.398245	0.269503	0.654468	0.963772	0.418729	0.0560775	0.822777	0.322444	0.377039	0.486096	0.342155	0.402241	0.387856	0.0254507	0.924736	0.164536
B	Fi52	Clostridiales sp. DTU083	0.000493662	0.000423539	0.429173	0.182809	0.341533	0.590369	0.709711	0.0281379	0.229541	0.31625	0.0819751	0.0330859	0.00125688	0.111093	0.708075	0.235996	0.424972	0.835581	0.708182	0.139228	0.00101125	0.641372	0.0249184	0.262603	0.309359	0.0884297	0.0636715	0.678802	0.629463	0.0395464	0.00837606	0.309359	0.145636	0.997525	0.927428	0.0591648	0.0411849	0.322844	0.059561	0.291706	0.666398	0.458722	0.334412	0.405253	0.370406	0.289708	0.112103
B	Te01	Acholeplasmatales sp. DTU056	0.999973	0.568601	0.994711	0.123561	0.464517	0.0364746	0.554268	0.188354	0.156637	0.999643	0.485768	0.0217405	0.999613	0.00261363	0.517486	0.161259	0.167361	0.880977	0.80252	0.27691	0.997747	0.41718	0.01635	0.688235	0.214791	0.969296	0.236075	0.933884	0.137121	0.445079	0.00547996	0.214791	0.578116	0.797887	0.601252	0.227631	0.0271014	0.226638	0.615769	0.201737	0.331506	0.397371	0.926695	0.192489	0.260857	0.708148	0.167837
B	Th01	Thermotogaceae sp. DTU111	0.00365535	0.868197	0.281987	0.143347	0.00702904	0.0689117	5.19835e-05	0.255184	0.181149	0.0383393	0.541701	0.0254564	7.52135e-05	0.0863	0.80567	0.186412	0.74641	0.917666	0.565987	0.584795	6.65248e-05	0.498399	0.0191536	0.395533	0.246986	0.22481	0.270875	0.355188	0.0410226	0.0504985	0.00642572	0.246986	0.0812741	0.104568	0.110293	0.261412	0.0317186	0.258899	0.307738	0.232279	0.0870942	0.0533338	0.0750074	0.260337	0.00541711	0.422236	0.243277
B	Th02	Thermotogales sp. DTU112	0.998453	0.627047	0.996533	0.077853	0.636674	0.894288	0.00163439	0.0140684	0.0993982	0.98738	0.0633719	0.013417	0.00382393	0.0461783	0.787102	0.102435	0.962479	0.729645	0.630964	0.285008	0.999918	0.584602	0.0100797	0.51142	0.138086	0.882424	2.40646e-05	0.295611	0.00764323	0.878374	0.00337124	0.138086	0.411611	0.800023	0.589789	0.146775	0.0167431	0.916146	0.000337108	0.129308	0.678742	0.408205	0.853378	0.605144	0.0149778	0.174995	0.732375
C	Ba03	Porphyromonadaceae sp. DTU003	0.999287	1	0.818504	0.207853	0.821687	0.879698	0.0145212	0.489394	0.00330746	0.728192	0.00662122	0.0380886	0.999999	0.127086	0.533612	0.267054	0.461739	0.888697	0.319028	0.509308	0.999841	0.459951	0.0287046	0.15073	0.347668	0.412362	0.378583	0.988844	0.682053	0.558378	0.0096612	0.0088813	0.782319	0.52223	0.327549	0.0758243	0.047382	0.290174	0.237338	0.0597089	0.0166574	0.373007	0.881299	0.275998	0.413754	0.367881	0.520826
C	Ba06	Porphyromonadaceae sp. DTU048	0.242313	1	0.0403126	0.0318395	0.262204	0.774357	0.0299512	0.617883	0.0508537	0.00975619	0.0543563	0.000807944	1	0.151882	0.14321	0.313778	0.697815	0.301125	0.264613	0.906107	0.843227	0.808859	0.0346838	0.23742	0.0937889	0.610101	0.438206	0.0450697	0.0504304	0.118604	0.0116975	0.0937889	0.842447	0.00503721	0.0842303	0.424826	0.0571357	0.75971	0.332952	0.0831484	0.000165585	0.534662	0.695915	0.625237	0.476509	0.738472	0.0903772
C	Fi11	Clostridiales sp. DTU020	0.878909	0.175093	0.647966	0.195777	0.804382	0.0247902	0.148708	0.445976	0.245297	0.00129476	0.298732	0.0356601	0.999968	0.119348	0.680216	0.252118	0.77286	0.273511	0.13103	0.300606	0.991354	0.681963	0.0268661	0.0445114	0.32932	0.12399	0.00996611	0.230796	0.288741	0.920551	0.00903673	0.32932	0.0549722	8.71298e-05	0.0074307	0.347342	0.0443748	0.658848	0.0741055	0.3108	0.00218491	0.724556	0.00798796	0.238673	0.0136374	0.869249	0.0269479
C	Fi23	Clostridiales sp. DTU031	0.910074	0.159171	0.0879014	0.166272	0.631357	0.241969	0.100767	0.0567512	0.209342	0.0102395	0.0643245	0.0298519	0.99998	0.100643	0.715717	0.215311	0.598136	0.55988	0.0745356	0.155597	0.999616	0.584901	0.0224735	0.475949	0.283518	0.952174	0.0530238	0.309494	0.0605935	0.849345	0.00754796	0.283518	0.695762	0.725145	0.746609	0.299623	0.0371747	0.435223	0.145302	0.267043	0.94239	0.606955	0.0109638	0.343888	0.340823	0.816953	0.0774166
C	Fi26	Clostridiales sp. DTU035	0.950385	0.391856	0.18209	0.15257	0.905535	0.0590072	0.268092	0.558582	0.0192419	0.022758	0.202422	0.000280715	0.99943	0.092051	0.150238	0.19807	0.227768	0.745347	0.60258	0.912694	0.296235	0.265712	0.0204798	0.428366	0.0369245	0.810362	0.286813	0.696385	0.556968	0.986475	0.00687371	0.261783	0.661517	0.95679	0.80306	0.00419568	0.0338996	0.0447283	0.336206	0.246345	0.730884	0.159801	0.116966	0.122868	0.315732	0.786861	0.133395
C	Fi27	Clostridiales sp. DTU036	0.994808	0.000840643	0.919785	0.145685	0.799538	0.543137	0.0162861	0.263413	0.184035	0.962155	0.547974	0.0259001	0.999118	0.0877554	0.191816	0.189371	0.448862	0.464556	0.855805	0.424718	0.976766	0.507626	0.0194886	0.751287	0.25075	0.919069	0.0410382	0.643191	0.18074	0.983309	0.00653885	0.25075	0.643113	0.892994	0.867128	0.265354	0.0322697	0.898554	0.106644	0.0296071	0.927447	0.288643	0.732706	0.107662	0.302925	0.181841	0.469565
C	Fi51	Clostridiales sp. DTU082	0.996841	1.30357e-07	0.735481	0.243712	0.14231	0.85201	0.242525	0.209088	0.0498773	0.875194	0.0136358	0.0454864	0.939447	0.150359	0.462992	0.310957	0.160999	0.825806	0.856424	3.81997e-06	0.996992	0.804012	0.0343125	0.704853	0.400785	0.598772	0.434666	0.768307	0.396922	0.727056	0.0115708	0.400785	0.273524	0.986839	0.976715	0.421349	0.0565311	0.435816	0.326948	0.37949	0.997611	0.349085	0.756551	0.393723	0.472805	0.732992	0.169281
C	Fi59	Erysipelothrix sp. DTU091	0.99998	0.00617557	0.984502	0.126618	0.0563697	0.0177317	0.563711	0.198293	0.160435	0.993505	0.00503067	0.0223101	0.997132	0.0759336	0.394965	0.165158	0.0506338	0.887505	0.810828	0.168032	0.997752	0.0164828	0.0167796	0.334871	0.219806	0.476868	0.0312276	0.941788	0.142941	0.970374	0.00562477	0.219806	0.587655	0.935084	0.248325	0.2329	0.0278095	0.086	0.256382	0.206489	0.986235	0.0312971	0.676403	0.788206	0.266754	0.717519	0.0710922
C	Fi63	Eubacteriaceae sp. DTU096	0.906735	0.540854	0.0388388	0.0817643	0.958503	0.302305	0.407032	0.619888	0.104329	0.500639	0.349591	0.0141156	0.993786	0.0485402	0.154026	0.107507	0.133925	0.0502521	0.0886161	0.942062	0.50699	0.066165	0.0106055	0.529432	0.144777	0.894909	0.159843	0.336397	0.342616	0.891096	0.00354772	0.144777	0.42775	0.736038	0.868096	0.153848	0.0176133	0.986833	0.461325	0.135607	0.398721	0.061708	0.45012	0.255251	0.00101719	0.549098	0.75025
C	Sy05	Synergistaceae sp. DTU109	0.0034701	0.542919	0.0097963	0.111421	0.863001	0.006326	0.515073	0.738043	0.141517	0.000546395	0.448829	0.0194951	0.992898	0.0665878	0.00382419	0.145733	0.108786	0.851391	0.0587549	0.553093	0.000996765	0.00966602	0.0146572	0.279317	0.0198806	0.00457752	0.0243202	0.63865	0.440626	0.365988	0.00490979	0.194735	0.0428455	0.00833868	0.105406	0.20654	0.0243093	0.0804921	0.210693	0.182754	0.218819	0.605002	0.0175344	0.39123	0.237183	0.668146	0.127215
D	Ac01	Actinomycetales sp. DTU046	0.10003	0.959048	0.0275332	0.238376	0.114114	0.574516	0.006741	0.812702	0.0476721	0.171935	0.746695	0.0443673	0.999998	0.146867	0.424733	0.00557196	0.140098	6.51439e-07	0.0068886	0.88762	0.0036784	0.337689	0.000378777	0.691601	0.0882188	0.718801	0.426491	0.0322786	0.384873	0.026811	0.0112812	0.0882188	0.831673	0.546331	0.193328	0.0986462	0.0551481	0.930084	0.86122	0.0111109	0.910246	0.502837	0.372057	0.600842	0.46424	5.75533e-05	0.155011
D	Ba02	Rikenellaceae sp. DTU002	0.986818	1	0.140097	0.177422	0.289628	0.604888	0.0323444	0.647882	0.000113622	0.270199	0.0759759	0.0320264	0.999887	0.107679	0.135884	0.229273	0.528298	0.821764	0.90948	0.776135	0.994066	0.35244	0.0241172	0.247236	0.0496348	0.00630761	0.328865	0.751946	0.0716501	0.993761	0.00810455	0.300988	0.72142	0.423145	0.947924	0.00660847	0.0398716	0.397695	0.757437	0.28371	0.620757	4.50464e-05	0.857631	0.185608	0.360853	0.838579	0.2117
D	Fi66	Clostridiales sp. DTU099	0.00193403	0.998729	0.0639151	0.228018	0.0486364	0.387966	0.795167	0.169937	0.0044256	0.0227916	0.37295	0.0422135	1	0.140118	0.259108	0.291826	0.467607	0.784946	0.613973	0.0942736	3.4326e-05	0.768771	0.000342444	0.00224113	0.0117647	0.00958308	0.0972161	0.974071	0.361442	0.0035435	0.0107246	0.0809387	0.0277692	0.185656	0.109299	0.0905986	0.0524856	0.651585	0.286919	0.0716266	0.0036643	0.00204123	0.9109	0.794953	0.447395	0.693859	0.24318
D	Fi67	Clostridiales sp. DTU100	0.261301	0.641771	0.620172	0.23963	0.272755	0.992845	0.81333	0.37236	0.0481856	0.7252	0.748791	0.0446297	0.999988	0.147686	0.940644	0.0510203	0.770885	0.987979	0.848902	0.0114042	0.610985	0.795267	0.0336625	0.432513	0.394841	0.294406	0.106838	0.993316	0.151072	0.56186	0.0113491	0.394841	0.264153	0.903252	0.942579	0.415216	0.0554724	0.622017	0.316441	0.373756	0.466363	0.195564	0.469124	0.604889	0.46626	0.723167	0.819812
D	Fi68	Clostridiales sp. DTU101	0.329599	0.984186	0.210238	0.22044	0.310613	0.776091	0.782533	0.533458	0.00397859	0.65771	0.715146	0.0406529	1	0.135204	0.891054	0.282541	0.418496	0.762874	0.588155	0.965313	0.288456	0.750145	0.0306472	0.0701294	0.366546	0.211284	0.398576	0.30603	0.123494	0.115316	0.0103219	0.366546	0.803979	0.886864	0.553431	0.012706	0.0505553	0.486155	0.537297	0.346514	0.169133	0.42672	0.482636	0.77717	0.434883	0.673636	0.217937
D	Sy06	Synergistales sp. DTU110	5.14634e-06	9.51669e-06	0.0595725	0.158205	0.445593	0.00990887	0.651855	0.308302	0.199448	0.0326453	0.580404	0.0282939	0.999965	0.0955777	0.274843	0.205172	0.916023	0.764605	0.623946	0.348545	1.9364e-07	0.285045	0.0212963	0.448128	0.270758	0.171308	0.296462	0.00876287	0.0105006	0.0002065	0.00714974	0.270758	0.675977	0.288685	0.0489905	0.286291	0.0352415	0.031283	0.353581	0.254887	0.240856	0.178466	0.0606699	0.585881	0.326116	0.216615	0.305269
D	Tm01	TM7 DTU050	0.973035	0.994885	0.965635	0.164445	0.246772	0.00224109	0.667368	0.602829	0.207104	0.98649	0.228232	0.029498	0.906255	0.0994942	0.0480739	0.213018	0.301235	0.784572	0.17994	0.00809075	0.999985	0.857348	0.022206	0.4697	0.0427743	0.851149	0.0519029	0.776221	0.586671	0.683094	0.00745745	0.280637	0.327054	0.98988	0.999126	0.0481735	0.0367356	0.300512	0.37276	0.264297	0.969688	0.0928236	0.997244	0.151388	0.337508	0.498423	0.332159
D	Eu01	Methanoculleus sp. DTU006	0.0703643	0.75374	0.568508	0.221807	0.79093	0.914923	0.197533	0.3139	0.2767	0.316853	0.717658	0.0409336	0.804705	0.136089	0.988701	9.00786e-07	0.214944	0.911385	0.954244	0.999769	0.518831	0.93401	0.03086	0.647973	0.368582	0.960332	0.400729	0.520923	0.347383	0.119109	0.0103943	0.368582	0.806219	0.369864	0.0249338	0.388071	0.00105769	0.998677	0.541064	0.348472	0.176998	0.930051	0.760858	0.780463	0.437153	0.903835	0.983069
D	Eu02	Methanoculleus sp. DTU007	0.319514	0.161264	0.101181	0.209762	0.925167	0.318085	0.420908	0.129374	0.262206	0.163242	0.330851	0.0384754	0.526673	0.128314	0.98124	6.26222e-07	0.350243	0.729112	0.783795	0.999615	0.326838	0.922056	0.0289975	0.875125	0.350547	0.985532	0.381637	0.23597	0.685803	0.0882889	0.00976075	0.350547	0.785729	0.148231	1.4017e-06	0.369383	0.000933848	0.997576	0.0919126	0.0607926	0.0496712	0.770944	0.301871	0.750164	0.416986	0.64368	0.978264
D	Fi07	Syntrophothermus sp. DTU052	0.115026	0.987985	0.790683	3.74958e-06	0.812587	0.455224	0.774493	0.517405	0.269488	0.849844	0.706507	0.0397051	0.136517	0.13221	0.0809486	0.27685	0.38865	2.89436e-06	0.031312	0.960312	0.281923	0.487493	0.029929	0.631254	0.072731	0.614475	0.0875325	5.70589e-05	0.333809	0.103029	0.0100775	0.359627	0.211456	0.0169058	0.130339	0.378796	0.0493826	0.249207	0.256596	0.0642855	0.873695	0.922106	0.53586	0.301395	0.427157	0.896684	0.357451
D	Fi14	Clostridiale sp. DTU023	0.934652	0.407987	0.930567	0.132987	0.780213	0.0313068	0.582843	0.0798374	0.168335	0.230983	0.16151	0.0235019	0.999796	7.20475e-05	0.45104	0.173266	0.126963	0.402699	0.0999077	0.106872	0.959254	0.0702488	0.0176787	0.358087	0.230205	0.724602	0.00312529	0.103684	0.15529	0.311189	0.00592795	0.230205	0.606938	0.18003	0.218127	0.243817	0.0292907	0.112276	0.0205474	0.216349	0.677414	0.705616	0.182587	0.224122	0.00433483	0.383416	0.202533
D	Fi15	Clostridiales sp. DTU024	0.534224	0	0.478776	0.233761	0.288832	0.971061	0.804326	0.352943	0.00478693	0.922811	0.386177	0.0434047	0.998423	0.0101381	0.498297	0.298841	0.504678	0.986391	0.962176	0.0639909	0.879553	0.00885249	0.0327333	0.0871514	0.38625	0.398801	0.00210942	0.991236	0.0102164	0.046626	0.0110323	0.38625	0.250842	0.97575	0.906844	0.0950225	0.0539583	0.58181	0.127557	0.365476	0.962415	0.00256448	0.95775	0.360403	3.27248e-05	0.916777	0.624819
D	Fi22	Clostridia sp. DTU030	0.874633	0.984624	0.536822	0.182899	0.981423	0.357941	0.126737	0.665834	0.22965	0.317036	0.0820768	0.000416493	0.149813	0.111149	0.463064	0.236107	0.425588	0.835803	0.91662	0.506048	0.359275	0.371865	0.0249317	0.262861	0.309498	0.776803	0.337956	0.0025051	0.629662	0.422988	0.00838058	0.309497	0.145801	0.000128217	6.9491e-06	0.326716	0.0412068	0.323484	0.768909	0.291839	6.9722e-14	0.676473	0.73455	0.671668	0.370564	0.84834	0.412978
D	Fi69	Clostridiales sp. DTU071	0.999469	2.24087e-12	0.86516	0.242798	0.182463	0.118299	0.0283219	0.382887	0.0494956	0.991363	0.0134075	0.0452942	0.835422	0.149759	0.903927	0.309845	0.035352	0.988762	0.441921	0.217137	0.999965	0.950936	0.0341666	0.229453	0.399455	0.594276	0.109531	0.970006	0.00256188	0.844532	0.011521	0.399455	0.541251	0.881789	0.327248	0.419978	0.0562936	0.536251	0.324589	0.378207	0.320533	0.20543	0.9987	0.212813	0.000436079	0.925504	0.827532
D	Pr01	Gammaproteobacteria sp. DTU037	0.251036	0.288953	0.31563	0.0346619	0.996927	0.941182	0.00237173	0.847263	0.00639584	0.172416	0.775149	0.0481231	1	0.158545	0.350419	0.326038	0.526216	1.30562e-13	8.90667e-05	0.188576	0.231599	0.394654	0.0363139	0.000328417	0.101392	0.00103521	0.453503	0.000339969	0.766671	0.495636	0.0122541	6.02609e-08	0.128189	0.517142	0.681134	0.439856	0.0597878	0.725252	0.166391	0.013858	0.150866	0.88411	0.0826464	0.65623	0.492482	2.51847e-08	0.520933
D	Pr10	Alcaligenaceae sp. DTU106	0.161466	1.42488e-08	0.032928	0.0332042	0.676626	0.580213	0.00208133	0.410202	0.0529693	0.254981	0.0581528	0.0470237	0.870077	0.155138	0.0090576	0.319785	0.493738	0	1.68037e-05	0.104868	0.2773	0.818889	0.0354792	0.00114562	0.097476	0.142808	0.44572	2.07217e-05	0.758587	0.0399066	0.011969	9.08269e-07	0.12054	0.2146	0.510303	0.10886	0.0584301	0.785357	0.345811	9.18259e-06	0.0599828	0.959398	0.479442	0.418205	0.140721	0	0.687071
D	Sp01	Spirochaeta sp. DTU042	0.616664	2.4748e-09	0.912387	0.202362	0.0384912	0.79252	0.749739	0.252708	0.00304114	0.685118	0.105733	0.0369805	0.997271	0.123562	0.610634	0.0361945	0.304559	0.878502	0.523382	0.337703	0.123278	0.000882471	0.0278656	0.139724	0.339353	0.383203	0.369756	0.985704	0.303498	0.83574	0.00937612	0.339353	0.183501	0.989247	0.558721	0.357766	0.0460101	0.255034	0.486194	0.320413	0.872107	0.197132	0.414928	0.0465376	0.404398	0.878911	0.708762
[truncated: 107 more columns]

## Sheet: GLM results 1
Panagiotis G. Kougias, Laura Treu, Stefano Campanaro, Xinyu Zhu, Irini Angelidaki
Dynamic functional characterization and phylogenetic changes due to Long Chain Fatty Acids pulses in biogas reactors
General linear model results. Only the genome bins that are significantly correlated with the examined variables are presented.
Dependent	Parameter	Estimate	Biased	StdErr	tValue	Probt
Methan_prod	Ac01	19906.2	0	8277.74	2.40479	0.0271587
butyrate	Ac01	-42513.7	0	16210.3	-2.62263	0.0172576
acetate	Ac01	529218	0	172459	3.06865	0.00661754
iso_valerate	Ba01	241.662	0	101.465	2.38173	0.0284734
butyrate	Ba01	199.185	0	57.3081	3.47569	0.00269847
acetate	Ba02	16971.5	0	7681.64	2.20937	0.0403479
Methan_prod	Ba02	762.801	0	342.899	2.22456	0.039141
butyrate	Ba02	-1603.06	0	677.192	-2.36721	0.0293318
acetate	Ba03	-278322	0	109154	-2.54981	0.0201076
butyrate	Ba06	-63396.9	0	28904.1	-2.19336	0.0416562
Methan_prod	Eu01	-137.374	0	45.1136	-3.04507	0.00696695
acetate	Eu04	-3402.78	0	1359.3	-2.50333	0.0221539
Methan_prod	Fi03	363.829	0	116.964	3.11062	0.00603744
propionate	Fi11	79972.4	0	36596	2.18528	0.0423308
hexanoic_acid	Fi11	52815.8	0	23674	2.23096	0.0386429
acetate	Fi11	-374107	0	87340.1	-4.28334	0.000447325
Methan_prod	Fi14	1091.24	0	493.694	2.21036	0.0402675
butyrate	Fi14	-2686.7	0	917.673	-2.92773	0.00898988
acetate	Fi14	30379	0	10187.8	2.98191	0.00799359
acetate	Fi15	110725	0	38293	2.89151	0.0097219
butyrate	Fi15	-10261.5	0	3371.42	-3.04367	0.00698831
butyrate	Fi22	-5300.66	0	2412.5	-2.19717	0.0413412
iso_valerate	Fi22	-9049.92	0	3695.78	-2.44872	0.0248092
acetate	Fi22	66821.6	0	25934.7	2.57653	0.0190135
acetate	Fi23	-79529.2	0	19687.8	-4.03951	0.000769091
hexanoic_acid	Fi26	26247.1	0	12483.3	2.10258	0.049838
Methan_prod	Fi26	5864.89	0	2537.94	2.31089	0.0328948
acetate	Fi26	-136741	0	56039.4	-2.44009	0.0252551
propionate	Fi27	7767.1	0	3465.09	2.24153	0.037833
hexanoic_acid	Fi27	5086.77	0	2246.47	2.26434	0.0361379
acetate	Fi27	-31367.5	0	9216.57	-3.40338	0.00316773
Methan_prod	Fi31	1080.6	0	406.225	2.66012	0.0159442
Methan_prod	Fi33	12295.5	0	3677.31	3.34361	0.00361564
acetate	Fi35	-37229.4	0	17122.5	-2.1743	0.0432641
Methan_prod	Fi36	1886.45	0	772.671	2.44147	0.0251832
Methan_prod	Fi40	1190.56	0	562.92	2.11497	0.0486404
acetate	Fi45	126877	0	59475.5	2.13326	0.0469216
Methan_prod	Fi48	-1519.3	0	651.537	-2.33187	0.0315227
Methan_prod	Fi51	17465.5	0	4536.02	3.8504	0.00117207
Methan_prod	Fi56	44919.2	0	13665.9	3.28694	0.00409771
acetate	Fi66	374329	0	158073	2.36808	0.0292798
butyrate	Fi66	-36439.9	0	13746.3	-2.65088	0.0162587
acetate	Fi67	393984	0	179278	2.19761	0.0413045
butyrate	Fi67	-40788.4	0	15309.5	-2.66425	0.0158053
acetate	Fi68	287288	0	115635	2.48444	0.0230407
butyrate	Fi68	-26923.9	0	10182.7	-2.64408	0.016494
butyrate	Fi69	-51129	0	15786.3	-3.23883	0.00455617
acetate	Pr01	-15244.5	0	6358.21	-2.39761	0.0275619
Methan_prod	Pr10	13122.1	0	5413.55	2.42394	0.0261096
butyrate	Pr10	-27428.2	0	10683.9	-2.56726	0.0193869
Methan_prod	Sp01	7364.95	0	3089.79	2.38364	0.0283622
butyrate	Sp01	-15892.7	0	6029.43	-2.63586	0.0167827
Methan_prod	Sy05	30138.2	0	12399.4	2.43061	0.0257532
propionate	Sy06	-269632	0	111162	-2.42557	0.0260221
butyrate	Sy06	-78756.1	0	29159.5	-2.70087	0.0146245
acetate	Te01	3533.37	0	1488.43	2.37389	0.0289342
acetate	Tm01	1.51022e+06	0	620924	2.43221	0.0256687
butyrate	Tm01	-152949	0	52982.6	-2.88678	0.00982179

## Sheet: GLM results 2
Panagiotis G. Kougias, Laura Treu, Stefano Campanaro, Xinyu Zhu, Irini Angelidaki
Dynamic functional characterization and phylogenetic changes due to Long Chain Fatty Acids pulses in biogas reactors
General linear model results. Only the genome bins that are significantly correlated with the examined variables are presented.
Dependent	Condition	LSMean	StdErr	Probt	tDiff	ProbtDiff
Methan_prod	Acclimatised	220.417	11.0154	3.15659e-14	1.80273	0.0873156
Methan_prod	Non-acclimatised	192.333	11.0154	3.70191e-13
acetate	Acclimatised	839.214	81.9818	3.60643e-09	-4.22612	0.000457251
acetate	Non-acclimatised	1329.19	81.9818	1.39072e-12
propionate	Acclimatised	629.297	35.6026	2.97096e-13	-2.84907	0.0102632
propionate	Non-acclimatised	772.746	35.6026	7.16275e-15
iso_butyrate	Acclimatised	81.5246	8.62029	1.28302e-08	1.08633	0.290921
iso_butyrate	Non-acclimatised	68.2811	8.62029	1.94161e-07
butyrate	Acclimatised	102.372	10.9859	1.62037e-08	2.88641	0.00945672
butyrate	Non-acclimatised	57.5275	10.9859	4.70084e-05
iso_valerate	Acclimatised	184.194	14.1244	6.28004e-11	2.61149	0.0171589
iso_valerate	Non-acclimatised	132.03	14.1244	1.54259e-08
valerate	Acclimatised	30.29	3.08357	7.01129e-09	-0.378015	0.709609
valerate	Non-acclimatised	31.9385	3.08357	2.97933e-09
hexanoic_acid	Acclimatised	44.9952	13.7987	0.00411227	-2.41737	0.0258529
hexanoic_acid	Non-acclimatised	92.1683	13.7987	2.18644e-06
acetate_propionate	Acclimatised	1.98101	0.21122	1.46342e-08	-2.72802	0.0133558
acetate_propionate	Non-acclimatised	2.7959	0.21122	4.85798e-11
Methan_prod	Post	263.125	13.4911	5.02687e-14		<0.0001	Post vs Shock are different
Methan_prod	Pre	261.125	13.4911	5.77276e-14		<0.0001	Pre vs Shock are different
Methan_prod	Shock	94.875	13.4911	1.07556e-06		0.9176	Pre vs Post
acetate	Post	396.852	100.407	0.000854126		0.0006	Post vs Shock are different
acetate	Pre	1876.79	100.407	1.0852e-13		<0.0001	Pre vs Shock are different
acetate	Shock	978.961	100.407	7.90149e-09		<0.0001	Pre vs Post are different
propionate	Post	1066.12	43.604	8.03028e-16		<0.0001	Post vs Shock are different
propionate	Pre	359.004	43.604	1.09076e-07		<0.0001	Pre vs Shock are different
propionate	Shock	677.937	43.604	2.92458e-12		<0.0001	Pre vs Post are different
iso_butyrate	Post	72.301	10.5577	1.55435e-06		0.105	Post vs Shock
iso_butyrate	Pre	54.6885	10.5577	5.32694e-05		0.0095	Pre vs Shock are different
iso_butyrate	Shock	97.7191	10.5577	1.80201e-08		0.2527	Pre vs Post
butyrate	Post	23.5207	13.4549	0.0965861		0.003	Post vs Shock are different
butyrate	Pre	127.962	13.4549	1.17401e-08		0.0512	Pre vs Shock
butyrate	Shock	88.3661	13.4549	2.74791e-06		<0.0001	Pre vs Post are different
iso_valerate	Post	168.425	17.2988	8.08164e-09		0.7487	Post vs Shock
iso_valerate	Pre	129.534	17.2988	4.41194e-07		0.0707	Pre vs Shock
iso_valerate	Shock	176.376	17.2988	3.84714e-09		0.1284	Pre vs Post
valerate	Post	41.6646	3.77658	1.05723e-09		0.1453	Post vs Shock
valerate	Pre	18.125	3.77658	0.000124663		0.0094	Pre vs Shock are different
valerate	Shock	33.5533	3.77658	3.41245e-08		0.0003	Pre vs Post are different
hexanoic_acid	Post	85.4528	16.8998	7.00984e-05		0.8712	Post vs Shock
hexanoic_acid	Pre	30.9111	16.8998	0.0831286		0.0243	Pre vs Shock are different
hexanoic_acid	Shock	89.3814	16.8998	4.18713e-05		0.0342	Pre vs Post are different
acetate_propionate	Post	0.388391	0.258691	0.149696		0.01	Post vs Shock are different
acetate_propionate	Pre	5.3422	0.258691	1.77779e-14		<0.0001	Pre vs Shock are different
acetate_propionate	Shock	1.43478	0.258691	2.38206e-05		<0.0001	Pre vs Post are different
Methan_prod	2g LCFA	219.917	11.0154	3.28963e-14	1.73854	0.0982946
Methan_prod	3g LCFA	192.833	11.0154	3.53343e-13
acetate	2g LCFA	1051.4	81.9818	8.36336e-11	-0.56579	0.578158
acetate	3g LCFA	1117	81.9818	2.94894e-11
propionate	2g LCFA	690.635	35.6026	5.54451e-14	-0.412583	0.68453
propionate	3g LCFA	711.408	35.6026	3.23751e-14
iso_butyrate	2g LCFA	71.9019	8.62029	8.9664e-08	-0.492325	0.62813
iso_butyrate	3g LCFA	77.9038	8.62029	2.61878e-08
butyrate	2g LCFA	84.7335	10.9859	2.87153e-07	0.615807	0.545329
butyrate	3g LCFA	75.166	10.9859	1.57375e-06
iso_valerate	2g LCFA	144.519	14.1244	3.63369e-09	-1.36101	0.189435
iso_valerate	3g LCFA	171.705	14.1244	2.08071e-10
valerate	2g LCFA	29.184	3.08357	1.2679e-08	-0.885267	0.387079
valerate	3g LCFA	33.0445	3.08357	1.70742e-09
hexanoic_acid	2g LCFA	73.0145	13.7987	4.16382e-05	0.454314	0.65475
hexanoic_acid	3g LCFA	64.149	13.7987	0.000174986
acetate_propionate	2g LCFA	2.51235	0.21122	3.00745e-10	0.829499	0.417122
acetate_propionate	3g LCFA	2.26457	0.21122	1.69432e-09
